# Supplementary material for: Skeletal Adaptations to Locomotion and Feeding in Mediterranean Batoids (Raja asterias, Myliobatis aquila) and the Teleost Sparus aurata: A Comparative Study
Source: Animals (Basel). 2025 Oct 19;15(20):3034. doi: 10.3390/ani15203034 (PMC12561756; doi:10.3390/ani15203034)
Supplement: Supplementary file 1 [file animals-15-03034-s001.zip]

Archive with 1 entries (1 files):
- animals-3889951-supplementary.pdf
